# Supplementary material for: DOT-1.1-dependent H3K79 methylation promotes normal meiotic progression and meiotic checkpoint function in C. elegans
Source: PLoS Genet. 2020 Oct 26;16(10):e1009171. doi: 10.1371/journal.pgen.1009171 (PMC7644094; doi:10.1371/journal.pgen.1009171)
Supplement: S1 Table — Raw data for plate phenotyping, RAD-51 foci counts in wild-type and rad-54 backgrounds, germ cell apoptosis counts and pHIM-8 foci counts. (XLSX) [file pgen.1009171.s005.xlsx]

## Sheet: Plate Phenotyping
Plate phenotyping (Figure 2A)
		Total eggs						Total hatched						Total adults						Total males
		1st Day	2nd Day	3rd Day	4th Day	Summary		1st Day	2nd Day	3rd Day	4th Day	Summary		1st Day	2nd Day	3rd Day	4th Day	Summary		1st Day	2nd Day	3rd Day	4th Day	Summary
wt(N2)	worm 1	35	102	87	6	230		35	102	87	6	230		35	102	87	6	230		0	0	0	0	0
	worm 2	42	106	86	7	241		42	106	86	7	241		42	106	86	7	241		0	0	0	0	0
	worm 3	32	108	111	37	288		31	108	111	37	287		31	108	111	37	287		0	0	0	0	0
	worm 4	44	120	87	29	280		44	120	87	29	280		44	120	87	29	280		0	0	0	0	0
	worm 5	55	117	103	22	297		55	117	103	22	297		55	117	103	22	297		0	0	0	0	0
	worm 6	21	75	74	16	186		20	75	74	16	185		20	75	74	16	185		0	0	0	0	0
	worm 7	25	65	57	18	165		25	65	57	17	164		25	65	57	17	164		0	0	0	0	0
	worm 8	34	120	27	10	191		34	120	27	8	189		34	120	26	8	188		0	0	0	0	0
	worm 9	11	44	82	102	239		9	44	82	99	234		9	44	82	99	234		0	0	0	0	0
	worm 10	27	97	117	13	254		27	97	117	10	251		27	97	117	10	251		0	0	0	0	0
	worm 11	22	68	71	9	170		22	68	68	9	167		22	68	68	9	167		0	0	0	0	0
	worm 12	7	42	51	29	129		7	42	39	22	110		7	42	39	22	110		0	0	0	0	0
	worm 13	30	116	88	0	234		30	116	86	0	232		30	116	86	0	232		0	0	0	0	0
	worm 14	30	146	93	1	270		30	146	93	1	270		30	146	93	1	270		0	0	0	0	0
	worm 15	25	104	88	16	233		25	104	88	16	233		25	104	88	16	233		0	0	0	0	0
	worm 16	19	96	66	9	190		19	96	66	9	190		19	96	66	9	190		0	0	0	0	0
	worm 17	27	86	56	1	170		27	85	56	1	169		27	85	56	1	169		0	0	0	0	0
	worm 18	39	102	38	1	180		39	102	38	1	180		39	102	38	1	180		0	0	0	0	0
	worm 19	21	87	119	39	266		21	87	119	39	266		21	87	119	39	266		0	0	0	0	0
	worm 20	15	116	90	0	221		15	116	90	0	221		15	116	90	0	221		0	0	0	0	0
	worm 21	32	106	85	21	244		32	106	83	21	242		32	106	83	21	242		0	0	0	0	0
	worm 22	40	110	83	15	248		40	110	83	13	246		40	110	83	13	246		0	0	0	0	0
	worm 23	7	130	56	2	195		7	130	56	2	195		7	130	56	2	195		0	0	0	0	0
	worm 24	12	108	70	0	190		12	106	70	0	188		12	106	70	0	188		0	0	0	0	0
	worm 25	31	116	112	0	259		29	116	109	0	254		29	116	109	0	254		0	0	0	0	0
	worm 26	9	85	113	5	212		9	80	113	5	207		9	80	113	5	207		0	0	0	0	0
	worm 27	25	89	60	0	174		25	89	60	0	174		25	89	60	0	174		0	0	0	0	0
	worm 28	14	80	62	1	157		14	80	60	1	155		14	80	60	1	155		0	0	0	0	0
	worm 29	14	115	111	2	242		14	115	110	2	241		14	115	110	2	241		0	0	0	0	0
	worm 30	12	109	75	1	197		12	109	75	1	197		12	109	75	1	197		0	0	0	0	0
	worm 31	14	90	64	16	184		14	90	64	16	184		14	90	64	16	184		0	0	0	0	0
dot-1.1; ced-3	worm 1	30	85	39	19	173		28	77	39	9	153		24	73	39	9	145		0	0	0	0	0
	worm 2	32	67	72	17	188		26	63	28	2	119		26	54	28	1	109		0	0	0	0	0
	worm 3	30	55	46	26	157		25	55	39	16	135		24	48	39	16	127		0	0	0	0	0
	worm 4	11	30	46	12	99		6	30	27	11	74		6	27	27	11	71		0	0	0	0	0
	worm 5	18	63	53	4	138		16	56	19	0	91		14	55	18	0	87		0	0	0	0	0
	worm 6	9	72	84	26	191		9	62	76	17	164		9	62	70	16	157		0	0	0	0	0
	worm 7	14	65	68	27	174		12	60	55	17	144		12	60	55	17	144		0	0	0	0	0
	worm 8	26	71	96	47	240		24	65	55	28	172		21	62	48	27	158		0	0	0	0	0
	worm 9	33	83	66	3	185		26	83	29	0	138		26	73	27	0	126		0	0	0	0	0
	worm 10	34	82	72	51	239		25	74	63	7	169		25	74	58	7	164		0	0	0	0	0
	worm 11	0	23	19	14	56		0	23	18	12	53		0	23	18	12	53		0	0	0	0	0
	worm 12	28	80	98	31	237		22	77	85	9	193		20	77	83	9	189		0	0	0	0	0
	worm 13	41	111	69	4	225		37	109	64	4	214		36	109	59	4	208		1	0	0	0	1
	worm 14	31	69	63	6	169		30	54	59	6	149		30	54	59	6	149		0	0	1	0	1
	worm 15	30	60	60	6	156		28	58	58	6	150		28	58	58	6	150		0	0	0	0	0
	worm 16	34	62	60	17	173		34	62	47	17	160		34	59	47	17	157		0	0	0	0	0
	worm 17	31	127	42	0	200		21	104	42	0	167		21	104	42	0	167		0	0	0	0	0
	worm 18	15	72	50	3	140		10	60	37	2	109		10	60	37	2	109		0	0	0	0	0
	worm 19	39	41	48	4	132		32	36	29	3	100		30	36	29	3	98		0	0	0	0	0
	worm 20	17	73	72	9	171		10	73	67	9	159		9	73	64	9	155		0	0	1	0	1
	worm 21	41	67	47	2	157		30	60	45	2	137		30	60	45	2	137		0	0	0	0	0
	worm 22	45	70	56	1	172		25	70	42	0	137		25	70	42	0	137		0	0	0	0	0
ced-3	worm 1	26	74	91	10	201		22	74	76	8	180		17	74	76	8	175		0	0	0	0	0
	worm 2	26	83	77	12	198		24	77	77	9	187		24	71	77	7	179		0	0	0	0	0
	worm 3	41	102	76	4	223		34	102	62	1	199		34	81	56	1	172		0	0	0	0	0
	worm 4	42	82	60	7	191		36	79	47	3	165		36	71	47	3	157		0	0	0	0	0
	worm 5	29	79	44	1	153		23	77	34	0	134		23	77	34	0	134		0	0	0	0	0
	worm 6	22	95	100	17	234		20	95	91	13	219		20	84	79	13	196		0	0	0	0	0
	worm 7	30	87	91	13	221		26	87	71	7	191		26	78	71	7	182		0	0	0	0	0
	worm 8	41	73	41	12	167		36	73	38	2	149		36	65	38	2	141		0	0	0	0	0
	worm 9	45	107	40	28	220		42	107	40	2	191		42	97	40	2	181		0	0	0	0	0
	worm 10	39	96	65	14	214		34	96	59	0	189		34	84	59	0	177		0	0	0	0	0
	worm 11	16	107	19	0	142		16	107	19	0	142		16	107	19	0	142		0	0	0	0	0
	worm 12	15	126	44	0	185		11	126	44	0	181		11	126	44	0	181		0	0	0	0	0
	worm 13	15	89	59	0	163		13	89	59	0	161		13	89	59	0	161		0	0	0	0	0
	worm 14	28	152	49	3	232		26	152	49	3	230		26	152	49	3	230		0	0	1	0	0
	worm 15	39	154	57	1	251		39	154	57	1	251		39	154	57	1	251		0	0	0	0	0
	worm 16	37	146	46	2	231		35	146	43	2	226		35	146	43	2	226		0	0	0	0	0
	worm 17	24	129	39	0	192		22	129	38	0	189		22	129	38	0	189		0	0	0	0	0
	worm 18	16	96	84	0	196		16	93	80	0	189		16	93	80	0	189		0	0	0	0	0
	worm 19	21	57	12	1	91		21	57	12	1	91		21	57	12	1	91		0	0	0	0	0
	worm 20	26	146	69	0	241		25	146	69	0	240		25	146	69	0	240		0	0	0	0	0
	worm 21	15	90	47	1	153		15	85	42	1	143		15	85	42	1	143		0	0	0	0	0
	worm 22	26	117	77	7	227		26	115	72	7	220		26	115	72	7	220		0	0	0	0	0
	worm 23	32	119	82	17	250		26	119	82	17	244		26	119	82	14	241		0	0	0	0	0
	worm 24	53	144	19	0	216		41	144	18	0	203		41	144	18	0	203		0	0	0	0	0
	worm 25	18	107	53	0	178		18	107	45	0	170		18	101	45	0	164		0	0	0	0	0
	worm 26	30	66	45	2	143		18	66	45	2	131		18	66	45	2	131		0	0	0	0	0
	worm 27	45	120	25	0	190		42	118	25	0	185		42	115	25	0	182		0	0	0	0	0
	worm 28	53	91	29	1	174		53	68	29	1	151		53	68	29	1	151		0	0	0	0	0
	worm 29	38	88	22	8	156		35	88	15	1	139		35	87	15	1	138		0	0	0	0	0
	worm 30	24	59	64	45	192		21	50	61	45	177		14	50	61	40	165		0	0	0	0	0
	worm 31	39	74	27	1	141		37	65	27	1	130		37	65	27	1	130		0	0	0	0	0
	worm 32	17	71	52	27	167		12	71	52	22	157		12	66	52	22	152		0	0	0	0	0
	worm 33	28	90	74	3	195		27	85	72	3	187		27	85	72	3	187		0	0	0	0	0
syp-1	worm 1	0	35	71	29	135		0	2	4	3	9		0	2	4	3	9		0	1	0	1	2
	worm 2	3	87	24	5	119		0	3	0	0	3		0	3	0	0	3		0	0	0	0	0
	worm 3	0	33	77	14	124		0	1	2	0	3		0	1	2	0	3		0	0	0	0	0
	worm 4	0	41	66	56	163		0	0	4	4	8		0	0	4	4	8		0	0	1	1	2
	worm 5	0	23	60	13	96		0	0	4	0	4		0	0	2	0	2		0	0	2	0	2
	worm 6	51	73	38	1	163		1	4	1	0	6		1	4	1	0	6		1	1	0	0	2
	worm 7	47	99	76	5	227		1	5	7	1	14		1	5	7	1	14		0	1	3	1	5
	worm 8	45	68	41	3	157		3	4	3	1	11		3	4	3	1	11		3	2	1	0	6
	worm 9	28	52	95	13	188		1	1	7	0	9		1	1	7	0	9		0	1	2	0	3
	worm 10	49	90	23	4	166		3	4	0	0	7		1	4	0	0	5		0	1	0	0	1
	worm 11	19	98	65	5	187		0	1	2	0	3		0	1	2	0	3		0	0	0	0	0
	worm 12	13	28	47	3	91		0	0	1	0	1		0	0	1	0	1		0	0	0	0	0
	worm 13	29	74	42	4	149		0	0	1	0	1		0	0	1	0	1		0	0	1	0	1
	worm 14	4	55	26	0	85		0	2	0	0	2		0	2	0	0	2		0	1	0	0	1
	worm 15	63	55	16	0	134		8	8	1	0	17		8	7	1	0	16		3	2	0	0	5
	worm 16	65	49	1	1	116		6	5	1	0	12		6	5	1	0	12		2	3	0	0	5
	worm 17	60	118	86	5	269		0	6	3	0	9		0	6	3	0	9		0	2	0	0	2
	worm 18	68	120	88	4	280		0	4	1	0	5		0	4	1	0	5		0	2	1	0	3
	worm 19	42	150	96	10	298		0	3	1	1	5		0	3	1	1	5		0	2	1	0	3
	worm 20	56	120	88	0	264		0	2	1	0	3		0	2	1	0	3		0	2	1	0	3
dot-1.1; ced-3; syp-1	worm 1	0	47	61	29	137		0	0	2	1	3		0	0	2	0	2		0	0	0	0	0
	worm 2	0	32	27	4	63		0	1	0	0	1		0	1	0	0	1		0	0	0	0	0
	worm 3	0	19	27	6	52		0	2	0	0	2		0	0	0	0	0		0	0	0	0	0
	worm 4	0	7	69	59	135		0	0	1	2	3		0	0	1	2	3		0	0	1	0	1
	worm 5	1	44	38	16	99		0	2	1	0	3		0	1	1	0	2		0	0	0	0	0
	worm 6	0	46	77	36	159		0	4	2	2	8		0	1	2	1	4		0	1	0	0	1
	worm 7	27	37	20	0	84		0	2	2	0	4		0	1	1	0	2		0	0	0	0	0
	worm 8	71	55	11	0	137		0	0	0	0	0		0	0	0	0	0		0	0	0	0	0
	worm 9	24	39	33	10	106		1	1	2	1	5		1	1	2	1	5		0	0	0	0	0
	worm 10	31	44	14	3	92		1	1	1	0	3		1	1	1	0	3		1	1	0	0	2
	worm 11	50	37	19	2	108		3	2	0	0	5		2	1	0	0	3		0	0	0	0	0
	worm 12	29	7	1	0	37		0	0	0	0	0		0	0	0	0	0		0	0	0	0	0
	worm 13	7	29	40	5	81		0	1	0	0	1		0	1	0	0	1		0	1	0	0	1
	worm 14	61	67	42	3	173		0	0	0	0	0		0	0	0	0	0		0	0	0	0	0
	worm 15	48	42	9	4	103		0	2	0	0	2		0	2	0	0	2		0	1	0	0	1
	worm 16	42	62	34	0	138		3	5	0	0	8		2	5	0	0	7		2	2	0	0	4
	worm 17	16	90	58	0	164		0	1	0	0	1		0	1	0	0	1		0	1	0	0	1
	worm 18	32	36	11	1	80		0	0	0	0	0		0	0	0	0	0		0	0	0	0	0
	worm 19	62	85	45	0	192		0	5	0	0	5		0	5	0	0	5		0	2	0	0	2
	worm 20	60	80	40	0	180		1	5	0	0	6		1	5	0	0	6		0	1	0	0	1
	worm 21	66	86	45	0	197		2	2	0	0	4		2	2	0	0	4		1	0	0	0	1
	worm 22	45	143	45	0	233		0	2	0	0	2		0	2	0	0	2		0	1	0	0	1

## Sheet: RAD-51 dot-1
	RAD-51 foci counting (Figure 4B)
	Number of RAD-51 foci scored per nucleus in each zone is shown
	wt							dot-1.1;ced-3							ced-3							syp-1							dot-1.1;ced-3;syp-1							ced-3;syp-1							pch-2;syp-1
	Z1	Z2	Z3	Z4	Z5	Z6	Z7	Z1	Z2	Z3	Z4	Z5	Z6	Z7	Z1	Z2	Z3	Z4	Z5	Z6	Z7	Z1	Z2	Z3	Z4	Z5	Z6	Z7	Z1	Z2	Z3	Z4	Z5	Z6	Z7	Z1	Z2	Z3	Z4	Z5	Z6	Z7	Z1	Z2	Z3	Z4	Z5	Z6	Z7
	4	0	0	0	8	3	5	1	5	0	1	12	5	1	0	0	2	0	4	4	0	0	3	4	6	12	10	12	1	1	1	2	5	3	1	0	0	3	1	5	4	7	1	1	1	3	2	7	1
	0	0	2	0	8	2	1	0	1	0	6	4	3	1	0	3	1	1	0	1	3	1	0	2	5	15	6	11	1	1	0	1	5	3	1	0	0	3	5	13	8	11	1	2	1	1	6	5	3
	2	0	0	0	8	5	0	0	0	0	6	6	4	0	0	0	0	1	4	2	0	1	0	0	5	12	5	7	1	1	0	3	5	3	1	0	0	3	5	8	10	8	1	1	1	2	5	8	1
	0	0	1	3	7	5	0	0	0	0	9	4	3	0	0	0	0	3	4	2	0	0	2	6	5	8	10	6	0	2	2	2	4	5	1	0	0	0	6	3	13	8	0	1	2	4	3	2	3
	1	1	2	3	1	1	0	1	2	0	5	3	4	0	1	0	0	4	2	2	0	0	0	5	9	13	8	4	0	2	1	2	3	0	3	0	0	0	1	10	10	7	0	1	0	5	3	5	2
	2	0	1	5	11	2	0	1	1	8	4	1	4	0	0	0	0	0	7	0	0	1	0	4	12	9	7	4	0	1	0	2	2	3	1	0	0	3	6	5	13	8	0	2	0	4	9	8	4
	0	1	0	5	2	0	2	0	1	1	4	6	3	0	0	0	2	2	3	2	0	0	2	2	7	10	13	11	0	0	2	0	3	2	1	0	0	2	2	8	8	6	0	1	0	3	5	7	2
	0	0	0	2	8	1	2	0	0	0	2	3	1	0	0	0	2	4	3	2	0	0	1	2	6	11	6	6	0	0	0	2	4	4	1	0	0	0	6	4	8	8	0	0	0	4	6	3	0
	1	1	0	2	5	0	0	0	0	1	2	4	3	0	0	0	0	3	5	0	0	0	0	4	9	7	2	2	0	0	0	3	3	5	3	0	0	1	4	5	10	8	0	0	0	5	10	7	0
	0	1	2	4	1	0	0	0	1	1	2	1	4	0	0	2	0	4	6	0	0	0	0	1	9	7	5	1	0	0	1	2	4	3	1	1	1	2	4	9	8	13	0	0	0	3	5	3	3
	0	1	3	5	5	0	0	0	0	1	2	6	3	0	0	3	1	1	0	1	3	0	0	0	4	8	4	4	0	0	1	0	4	1	1	0	1	1	1	7	6	4	0	0	0	3	4	5	2
	0	0	0	3	5	0	0	0	2	0	2	2	0	0	0	0	0	1	4	2	0	0	0	3	5	7	0	1	0	0	0	1	5	0	2	0	2	0	0	7	5	3	0	0	0	3	7	8	4
	0	0	0	5	3	5	0	0	0	0	2	2	0	0	0	0	0	3	4	2	0	0	2	0	4	5	0	5	0	0	0	0	3	4	3	2	1	0	2	7	8	4	0	0	0	1	6	6	2
	0	0	0	0	6	1	0	0	1	0	4	1	3	0	1	0	0	4	2	2	0	0	2	0	3	4	0	7	0	0	0	2	1	2	1	0	1	0	0	8	9	5	0	0	0	3	4	2	0
	0	0	2	0	4	4	0	0	3	0	1	1	0	0	0	0	0	0	7	0	0	0	0	3	1	6	0	4	0	0	0	0	2	2	1	0	2	3	5	4	10	6	0	0	0	2	5	4	3
	0	3	1	1	0	1	3	0	0	0	5	1	0	0	0	0	1	2	3	0	0	1	4	3	5	6	3	4	0	0	0	0	2	2	2	0	1	0	3	8	11	7	0	0	0	0	5	3	3
	0	0	0	1	4	2	0	0	0	0	2	1	6	0	0	0	1	3	3	0	0	2	0	2	4	10	4	0	0	0	0	0	3	5	3	0	0	0	5	7	11	7	0	0	0	0	6	3	3
	0	0	0	3	4	2	0	0	0	0	4	0	2	0	0	1	3	5	2	0	0	0	0	0	3	12	4	0	0	0	0	0	2	0	3	0	1	0	1	13	11	11	0	0	0	0	5	6	3
	1	0	0	4	2	2	0	0	0	0	2	0	4	0	0	0	0	4	6	0	0	1	0	0	6	7	8	10	0	0	0	2	4	0	2	0	1	0	5	8	9	7	0	0	0	0	6	6	2
	0	0	0	0	7	0	0	0	0	0	2	1	3	0	0	0	1	3	6	1	0	0	0	0	3	4	6	0	0	0	0	2	2	5	1	0	0	0	4	8	10	6	0	0	0	0	5	5	5
	0	0	2	2	3	0	0	2	1	4	4	3	2	9	0	0	2	2	7	1	0	0	1	2	3	8	6	11	0	0	0	2	2	5	1	0	2	3	2	9	0	5	0	0	0	0	8	6	0
	0	0	2	4	3	0	0	3	2	1	2	1	2	1	0	0	0	2	5	2	0	0	2	1	1	9	11	9	0	0	0	1	5	2	4	0	2	0	5	10	6	9	0	0	0	0	7	4	3
	0	1	3	4	2	0	0	1	2	1	5	0	7	0	0	2	0	4	6	2	0	0	1	5	5	4	14	10	0	0	0	0	5	4	1	0	2	0	5	11	6	9	0	0	0	7	7	4	5
	0	0	0	4	6	0	0	1	0	1	4	1	8	0	0	1	1	2	5	2	0	0	0	0	1	5	8	7	0	2	0	4	3	5	1	0	3	2	5	12	6	12	1	1	2	1	2	8	2
	1	0	2	2	6	1	0	2	0	1	1	8	2	0	0	1	1	3	5	2	1	1	0	0	2	15	4	11	0	1	1	4	4	4	5	0	0	2	5	15	8	11	1	1	1	3	1	3	5
	1	0	2	2	7	1	0	0	0	4	3	7	1	0	0	1	1	4	5	2	0	1	0	0	1	9	10	8	0	1	0	2	4	6	2	1	0	3	8	12	5	7	1	0	1	3	2	3	6
	0	0	0	3	5	0	0	0	0	0	5	3	1	0	0	0	2	5	4	2	0	0	0	0	2	3	15	8	0	0	2	2	0	3	1	0	2	0	5	8	12	6	0	0	0	2	4	4	5
	0	2	0	4	6	0	0	0	0	0	3	1	3	0	0	0	0	2	6	1	0	0	0	0	1	8	10	7	1	0	1	2	0	4	3	0	0	0	9	13	14	4	0	0	0	0	4	2	1
	0	1	1	5	4	0	0	2	0	0	3	1	0	0	0	0	0	4	5	2	0	0	0	3	6	5	13	8	0	0	1	3	0	5	3	1	0	0	12	9	7	4	0	0	0	0	2	4	3
	0	0	1	2	6	0	0	2	0	0	2	2	0	0	0	0	0	4	7	2	0	0	0	2	2	8	8	6	2	1	1	1	4	6	3	0	0	3	8	10	5	11	0	0	0	0	2	2	1
	0	0	2	6	9	0	0	0	0	1	3	3	3	0	0	3	0	5	4	2	0	0	0	0	6	4	8	8	1	1	1	2	5	4	1	0	0	2	6	11	5	6	0	0	0	0	2	7	2
	0	0	1	4	6	0	0	0	0	0	1	0	0	0	0	0	0	4	6	2	0	0	0	1	4	5	10	8	1	0	1	2	2	3	1	0	0	2	9	7	3	2	0	0	0	0	2	2	2
	1	0	2	5	6	0	0	0	0	0	4	2	0	0	0	0	2	4	3	2	0	1	1	2	4	11	8	13	1	0	0	1	3	5	3	0	0	3	7	7	5	1	0	0	0	0	4	2	0
	0	0	2	4	4	0	0	1	0	0	1	3	2	0	0	0	0	4	5	2	3	0	1	1	1	5	6	4	0	0	0	0	3	4	4	0	0	3	3	8	5	4	0	0	0	0	3	1	0
	0	0	2	4	4	0	1	0	0	0	7	1	5	0	0	0	0	4	4	2	0	0	2	0	0	5	5	3	0	0	0	0	2	0	0	0	0	3	6	7	0	1	0	0	0	0	2	6	0
	0	0	2	2	3	0	0	0	0	0	1	2	0	0	0	0	1	2	4	1	0	2	1	1	2	7	8	4	0	0	0	3	3	0	0	0	0	0	3	5	6	5	0	0	0	0	2	4	0
	0	0	1	4	5	0	0	0	0	1	4	3	0	0	0	0	2	2	4	0	0	1	1	1	0	10	9	5	0	0	1	2	5	0	0	0	0	0	3	4	0	7	0	0	0	0	1	2	5
	0	0	0	2	4	0	0	0	0	1	3	5	0	0	0	1	0	2	6	0	1	0	2	3	1	4	10	6	0	0	2	2	3	0	4	0	0	2	4	6	0	4	0	0	0	0	1	2	0
	0	1	2	3	4	0	2	0	0	0	2	5	0	0	0	0	1	3	5	0	1	0	1	0	3	8	11	7	0	0	2	0	2	0	4	1	4	3	7	6	3	4	0	0	0	0	0	1	5
	0	0	2	2	5	0	2	0	0	0	2	5	3	0	0	0	0	4	3	0	0	0	0	0	5	7	11	7	0	0	1	0	6	5	5	2	0	3	7	10	4	0	0	0	0	2	0	1	0
	0	0	3	3	8	4	0	0	3	0	4	5	0	0	0	0	0	2	3	0	0	0	1	3	1	13	11	11	0	0	1	0	2	5	4	0	0	3	9	12	4	0	0	0	0	2	0	5	6
	0	0	2	3	7	9	0	0	0	0	2	4	0	0	0	0	1	4	2	2	0	0	1	3	5	8	9	7	0	0	0	2	5	2	5	0	2	1	4	9	9	9	0	0	0	1	0	0	5
	0	0	2	2	1	2	0	0	0	0	2	1	2	0	0	1	0	3	6	2	0	0	0	3	4	8	10	6	0	0	0	2	7	4	3	0	1	5	10	4	14	10	0	0	0	0	1	1	2
	0	2	3	4	11	3	0	1	0	0	1	1	1	0	0	1	0	2	5	2	0	0	2	3	3	10	9	4	0	0	0	3	4	5	3	0	0	0	6	5	10	7	0	0	0	0	5	2	5
	0	1	0	3	2	2	0	0	0	0	3	2	2	0	0	1	0	2	5	2	0	0	1	4	6	8	10	4	0	0	4	2	5	4	3	0	0	0	6	15	4	10	0	0	0	0	2	1	3
	1	0	2	2	4	5	1	0	0	0	2	2	4	0	0	0	0	4	5	2	0	0	1	2	3	6	6	11	0	0	1	3	5	6	3	0	0	2	11	9	7	5	0	0	0	0	0	0	5
	1	0	2	2	3	5	0	0	0	0	1	1	3	0	0	0	1	4	5	2	0	0	1	0	3	5	5	6	0	0	2	2	4	3	3	1	2	4	8	10	13	6	0	0	0	3	8	5	1
	0	0	0	4	5	1	1	0	1	0	2	1	0	0	0	1	1	4	5	1	0	0	1	6	1	8	10	2	0	0	1	4	6	4	3	1	1	4	6	11	6	2	0	0	0	1	7	5	3
	0	0	0	4	4	2	0	0	0	0	2	3	0	0	0	0	3	2	5	0	0	0	0	5	5	9	8	1	0	0	2	3	3	5	0	0	0	2	9	7	2	11	0	1	0	2	4	4	1
	0	0	1	4	4	3	0	1	0	2	0	0	2	1	0	0	0	2	5	0	0	0	0	4	1	10	7	4	0	0	2	3	3	6	4	0	2	1	10	7	5	1	0	2	0	4	4	3	2
	0	0	1	4	5	2	0	1	0	1	0	1	0	1	0	0	1	2	6	0	0	0	0	2	2	10	13	1	0	0	2	1	4	5	3	0	2	3	4	8	4	4	0	1	0	3	4	4	5
	0	0	2	4	8	5	1	0	0	1	0	6	0	0	1	0	2	3	3	0	0	0	2	2	1	9	6	5	0	0	2	4	6	2	3	1	0	0	4	7	0	1	0	0	0	4	4	2	0
	0	3	1	3	7	5	0	0	2	1	0	7	0	0	0	0	0	3	5	0	0	0	0	4	2	11	2	7	0	0	2	3	4	2	5	0	1	0	4	5	0	5	0	1	0	5	6	2	0
	1	0	2	2	4	1	0	0	1	1	3	5	0	0	1	1	0	5	3	0	3	0	3	1	1	13	5	4	1	0	0	1	2	4	5	0	1	0	3	4	0	7	0	1	0	3	6	2	0
	0	0	2	3	4	2	0	0	0	4	0	1	0	0	0	0	1	2	6	0	0	0	2	0	6	7	4	4	0	1	0	2	5	5	3	0	0	2	1	6	0	4	0	0	0	3	1	1	0
	0	0	2	2	5	0	0	0	0	0	0	1	0	2	0	0	1	3	5	1	0	0	2	3	2	9	0	5	0	1	0	4	6	3	5	2	2	3	5	6	3	4	1	0	0	3	2	1	2
	0	1	2	1	8	1	0	0	0	0	0	1	0	0	0	0	1	4	4	1	0	0	2	0	5	10	4	9	0	0	0	2	4	4	1	2	0	3	3	10	4	0	0	0	0	5	4	1	0
	0	0	1	3	7	0	0	1	0	0	1	4	0	0	0	0	2	5	6	2	1	0	2	0	5	11	6	9	0	0	0	0	5	4	2	0	0	0	3	12	4	0	0	0	2	2	4	0	5
	0	0	0	3	1	0	0	0	0	0	0	0	0	0	0	1	2	1	6	2	1	0	3	3	6	12	6	12	0	0	0	2	3	2	3	1	0	0	7	7	8	8	1	0	1	1	1	2	3
	0	0	2	3	11	0	0	0	0	0	4	2	0	0	0	1	2	4	6	2	0	1	0	3	5	15	8	11	0	0	0	2	4	2	3	0	0	5	3	4	6	2	0	0	1	3	1	3	2
	0	0	2	3	2	0	0	0	1	0	1	4	0	0	0	0	1	4	6	2	0	1	0	2	7	12	5	7	0	0	1	3	3	2	5	0	0	1	3	12	4	0	0	0	0	3	1	2	2
	0	0	3	3	6	5	0	0	1	0	0	0	0	0	0	0	0	5	5	2	0	0	2	0	5	8	12	6	0	0	0	2	4	2	5	1	1	2	6	7	8	8	0	0	0	0	2	1	0
	0	0	3	1	6	1	0	0	1	0	0	2	0	0	1	2	0	3	4	2	0	0	0	0	9	13	14	4	0	0	2	4	4	5	4	0	1	0	3	4	6	2	0	0	0	0	4	5	0
	0	1	3	1	7	4	1	0	1	0	0	3	3	0	0	0	0	3	4	0	0	1	0	0	12	9	7	4	0	0	1	2	5	6	3	0	1	0	3	8	6	11	1	0	0	0	3	6	1
	0	2	0	3	5	1	1	0	0	0	5	5	0	1	0	0	0	3	4	0	0	0	2	2	8	10	5	11	0	0	1	4	3	6	3	0	1	0	2	9	11	9	0	0	0	0	3	6	4
	0	0	0	4	6	2	0	0	0	4	2	5	0	0	0	0	1	4	6	2	0	0	1	2	6	11	5	6	0	0	1	3	1	5	3	0	1	0	5	4	14	10	0	0	0	0	3	4	3
	1	0	0	0	4	4	0	0	0	1	4	5	0	0	0	0	0	3	5	2	0	0	0	2	9	7	3	2	0	0	1	4	2	5	3	0	0	0	1	5	8	7	0	0	1	0	1	6	2
	0	0	0	2	6	9	0	0	0	1	2	0	0	0	0	0	2	3	5	2	0	0	0	3	7	7	5	1	0	0	1	1	2	2	4	1	2	0	2	15	4	11	0	1	1	0	2	4	1
	0	0	0	4	3	2	0	0	2	1	5	2	0	0	0	0	2	2	4	2	0	0	0	3	4	8	5	4	0	0	0	4	3	4	4	1	2	0	1	9	10	8	0	1	1	6	0	3	3
	0	0	0	4	6	3	0	0	1	1	4	5	2	0	1	0	2	3	3	2	0	0	0	3	5	7	0	1	0	0	0	4	2	5	1	0	0	0	2	3	15	8	0	0	1	0	0	3	2
	0	0	0	4	4	0	0	1	0	3	1	5	0	0	0	0	2	5	5	2	0	0	2	2	3	5	6	5	0	0	0	1	4	4	1	0	0	0	1	8	10	7	0	0	0	3	0	8	0
	1	0	0	2	0	0	0	1	0	0	0	5	0	0	0	0	1	2	6	1	0	0	2	2	3	4	0	7	0	0	0	2	2	6	1	0	0	3	3	5	13	8	0	0	0	3	1	4	5
	0	0	0	2	4	0	1	0	1	0	0	5	0	0	0	0	2	4	6	1	0	0	0	2	4	6	0	4	0	0	1	2	2	3	1	0	0	1	2	8	8	6	0	0	0	2	4	2	6
	0	1	0	3	4	1	0	0	0	0	0	1	0	0	1	1	0	3	5	0	4	1	4	3	6	6	3	4	0	0	2	3	5	4	1	0	0	0	9	4	8	8	0	0	0	0	4	7
	0	1	1	4	2	0	0	0	0	0	0	3	0	0	1	1	0	2	5	0	0	2	0	3	7	10	4	0	0	0	2	2	5	5	1	0	0	2	4	5	10	8	0	0	2	0	5	2
	0	1	0	3	3	1	0	0	0	1	0	1	0	0	0	0	0	2	5	1	0	0	0	3	8	12	4	0	0	1	1	3	3	0	1	1	2	2	4	11	8	13	0	0	0	0	6	4
	1	0	0	2	3	0	0	0	0	0	0	0	0	0	0	0	0	3	5	1	0	1	0	2	5	7	8	10	1	1	1	2	4	0	1	0	2	1	1	5	6	4	0	0	0	0	6	2
	0	0	0	3	4	0	0	0	3	0	0	1	0	0	0	1	0	3	5	1	1	0	0	1	5	4	6	0	0	1	0	4	4	0	3	0	2	0	0	5	5	3	0	0	0	7		2
	0	0	0	2	5	0	0	1	0	0	0	8	0	0	1	1	3	4	6	2	1	0	1	2	3	8	6	11	0	2	2	3	0	0	3	0	1	0	1	5	8	7	1	0	0	1		1
	0	0	2	1	5	0	0	0	0	0	0	7	0	0	0	0	0	4	3	1	0	0	2	1	4	9	11	9	0	0	2	3	0	0	4	1	0	0	2	15	4	11	0	0	0	0		1
	0	0	0	3	6	2	0	0	0	0	0	5	2	1	1	0	1	2	5	1	0	0	1	5	10	4	14	10	0	0	2	1	0	0	0	1	0	0	1	9	10	8	0	0		0		4
	0	0	0	0	5	2	0	0	0	1	3	1	0	1	0	0	1	5	3	2	0	0	0	0	6	5	8	7	0	1	1	4	4	1	0	0	0	0	2	3	15	8	1	0		0		2
	0	0	2	0	6	1	0	0	0	1	0	0	0	0	0	0	1	4	5	4	0	1	0	0	6	15	4	11	0	0	0	3	5	1	0	0	0	0	1	8	10	7	1	0		0		2
	1	0	1	0	6	2	0	0	1	0	0	2	0	0	0	0	0	7	5	2	0	1	0	0	6	9	10	8	0	2	2	1	2	1	0	0	0	3	6	5	13	8	1	0		0		1
	1	0	0	5	4	2	0	0	1	0	3	3	1	0	0	1	2	4	4	2	0	0	0	0	6	3	15	8	0	2	1	2	3	0	0	0	1	2	5	8	16	10	0	0		0		6
	0	0	0	5	5	2	0	0	0	0	3	0	1	0	0	0	2	2	6	2	0	0	0	0	6	8	10	7	0	1	1	4	3	0	0	0	0	2	6	10	18	12	2	0		2
	0	0	0	5	4	1	0	0	0	0	3	2	0	0	0	0	1	2	5	2	0	0	0	3	5	5	13	8	0	0	1	2	2	0	1	0	2	1	3	12	19	14	1	0		2
	0	0	0	5	3	3	1	0	0	0	0	4	0	0	1	0	3	4	5	2	0	0	0	2	4	8	8	6	0	0	1	0	3	0	1								0	0		1
	0	0	0	5	2	2	0	0	0	1	0	1	0	0	0	0	0	2	5	1	0	0	0	0	6	4	8	8	1	0	1	2	5	0	1								1	0		0
	0	0	0	5	6	2	0	0	0	1	0	2	0	0	0	1	2	4	4	3	1	0	0	1	4	5	10	8	1	0	0	2	3	0	3									0		0
	0	0	2	4	6	1	0	0	0	1	0	2	0	0	0	1	0	3	3	0	1	1	1	2	4	11	8	13	0	0	0	3	2	0	3											0
	0	0	0	4	4	2	2	1	0	3	0	6	0	0	1	1	0	2	2	4	1	0	1	1	1	5	6	4	0	0	0	2	6	0	3											0
	0	0	0	5	0	2	2	0	1	0	0	6	0	0	1	0	0	4	3	4	1	0	2	0	0	5	5	3	0	0	1	4	2
	0	0	0	5	4	4	0	0	0	0	0	1	0	0	0	0	0	2	6	4	0	2	1	1	2	7	8	4	0	0	1	2	5
	0	0	0	5	5	2	0	0	0	0	0	6	0	0	0	0	2	2	6	5	0	1	1	1	0	10	9	5	0	0	2	1	2
	0	0	0	5	8	2	0	0	0	0	0	6	0	1	0	0	1	6	6	4	0	0	2	3	1	4	10	6	0	0	2	1	4
	0	0	0	5	2	2	0	0	0	1	0	5		1	1	0	2	6	6	4	0	0	1	0	3	8	11	7	1	0	1	1	5
	0		0					0		0		5		0				5	6	4	1	0	0	0	5	7	11	7	0		1		5
	0		0							0		5		0				5	6	4	2								1		0		4
	0		0							0		2						5	6	4	2								0				3
	0		0							0								5	6	5	3								0				3
	0									0								5	6	5	3								0				2
	0									1								5	6	5	4								0				2
										1								6	6	4	4												2
										0								6	6		4												2
										0								5	6		5												2
																																	2
Mean	0.213592	0.268041	0.910891	2.98969	4.81443	1.61856	0.298969	0.255102	0.443299	0.566038	1.95876	2.94	1.21875	0.212121	0.14433	0.360825	0.814433	3.28302	4.71698	1.69231	0.518868	0.265306	0.806122	1.7449	4.31633	8.07143	7.16327	6.10204	0.145631	0.278351	0.787879	2.01031	3.31776	2.83696	2.25	0.252874	0.678161	1.29885	4.36782	7.89655	7.49425	6.52874	0.191011	0.211111	0.2375	1.51087	3.53247	3.56471	2.32877
Standard Deviation	0.571384	0.621079	1.04018	1.55788	2.29733	1.89541	0.779489	0.579926	0.877604	1.17123	1.94142	2.33472	1.79592	0.961214	0.35325	0.695006	0.916628	1.4058	1.4058	1.35157	1.13163	0.528585	1.00163	1.59452	2.61478	2.96804	3.70203	3.34753	0.381117	0.572681	0.836327	1.23739	1.52091	2.06636	1.50183	0.533056	0.908542	1.42335	2.73698	3.05391	4.29947	3.39918	0.423095	0.485624	0.533528	1.83072	2.38738	2.17916	1.87864
Total number of nuclei	103	97	101	97	97	97	97	98	97	106	97	100	96	99	97	97	97	106	106	104	106	98	98	98	98	98	98	98	103	97	99	97	107	92	92	87	87	87	87	87	87	87	89	90	80	92	77	85	73
SEM (Standard Error of the Mean)	0.0563002	0.063061	0.103502	0.158178	0.233258	0.192449	0.0791451	0.0585813	0.0891072	0.11376	0.197121	0.233472	0.183295	0.0966057	0.0358671	0.0705671	0.0930694	0.136544	0.136544	0.132532	0.109914	0.0533952	0.10118	0.161071	0.264132	0.299818	0.373962	0.338152	0.0375526	0.058147	0.0840541	0.125638	0.147032	0.215433	0.156577	0.0571496	0.0974059	0.152599	0.293435	0.327414	0.460951	0.36443	0.044848	0.0511892	0.0596502	0.190866	0.272067	0.236363	0.219879
[truncated: 7 more columns]

## Sheet: RAD-51(rad-54) dot-1
	RAD-51 foci counting (rad-54 background) (Figure 4D)
	Number of RAD-51 foci scored per nucleus in each zone is shown
	rad-54							dot-1.1; rad-54; ced-3							rad-54; syp-1							rad-54; ced-3; syp-1							dot-1.1;rad-54; ced-3; syp-1
	Z1	Z2	Z3	Z4	Z5	Z6	Z7	Z1	Z2	Z3	Z4	Z5	Z6	Z7	Z1	Z2	Z3	Z4	Z5	Z6	Z7	Z1	Z2	Z3	Z4	Z5	Z6	Z7	Z1	Z2	Z3	Z4	Z5	Z6	Z7
	0	0	5	5	15	27	34	1	0	2	3	6	9	13	0	1	3	16	30	44	56	0	1	0	17	27	44	57	1	1	3	10	17	26	35
	0	1	5	4	14	26	33	1	0	2	4	6	9	12	0	1	3	15	29	43	55	1	1	3	15	32	43	62	0	1	3	9	19	26	37
	0	1	5	5	13	25	32	0	0	3	5	6	9	13	0	1	2	15	29	53	55	1	1	2	17	36	53	55	0	1	2	11	21	31	34
	0	1	0	5	20	32	39	0	0	0	3	6	9	14	0	0	2	15	29	54	55	0	0	3	18	28	54	53	0	0	2	10	17	31	33
	0	1	0	12	21	33	40	0	1	0	3	3	6	12	1	0	2	19	33	47	59	0	0	3	19	31	47	66	0	0	2	11	17	26	39
	0	0	0	12	22	34	23	0	1	0	3	4	7	11	1	0	2	22	36	50	62	0	0	2	23	33	50	67	0	0	2	13	19	28	39
	0	0	2	7	23	35	42	0	1	0	3	4	7	11	1	0	0	17	31	55	57	0	0	0	24	36	55	45	0	0	0	13	20	31	28
	0	0	5	5	24	36	43	0	1	0	5	6	9	12	1	0	0	16	30	44	56	0	0	1	16	29	44	54	0	0	0	10	18	26	33
	1	1	3	5	22	34	28	0	0	1	5	6	9	13	1	0	0	19	33	57	59	0	0	1	18	33	57	56	1	0	0	11	20	33	34
	2	2	0	7	30	42	49	0	1	1	3	2	5	9	1	0	0	19	33	60	59	0	0	1	19	36	60	71	2	0	0	11	19	32	40
	1	1	0	3	33	45	52	0	2	2	3	3	6	9	1	0	0	14	28	57	54	0	0	0	13	38	57	55	0	0	0	8	21	31	32
	1	1	0	6	21	33	40	0	1	1	6	7	10	13	1	0	0	15	29	57	55	1	0	0	13	26	57	64	0	0	0	9	17	3	38
	1	1	5	10	32	44	51	0	0	2	5	4	7	11	1	0	1	14	28	57	54	1	0	2	14	26	57	66	0	0	1	9	15	32	39
	1	1	5	15	32	44	51	0	2	2	5	4	7	10	1	0	1	13	27	41	53	1	0	2	12	22	41	63	1	0	1	8	13	24	36
	0	0	5	15	36	48	60	0	1	2	5	4	7	12	0	0	1	11	25	39	51	0	0	1	11	25	39	65	0	0	2	8	14	23	38
	0	0	1	5	15	27	34	0	2	2	5	5	8	12	0	0	1	15	29	43	55	0	0	1	15	27	43	58	0	0	2	10	16	25	35
	0	0	2	8	14	26	33	0	0	1	5	5	8	11	0	0	1	14	28	51	54	0	0	1	14	38	51	59	2	0	1	9	21	29	35
	0	1	1	15	16	28	35	0	1	0	5	4	7	10	0	0	8	13	27	51	53	0	0	0	13	36	51	64	1	0	0	9	20	29	37
	0	1	2	15	12	24	31	0	2	2	5	5	8	11	0	1	8	16	30	52	56	0	1	2	16	33	52	55	0	1	2	10	19	30	33
	0	1	2	12	12	24	21	1	2	2	6	7	10	12	0	1	2	13	27	41	63	0	1	2	15	28	52	68	0	1	2	10	17	31	40
	0	1	6	4	13	25	42	1	0	3	6	7	10	11	0	2	9	13	27	54	62	0	2	1	11	37	51	66	0	2	1	8	22	30	38
	0	2	5	8	18	30	37	1	0	2	8	7	10	15	1	1	7	11	25	44	51	0	1	2	14	22	48	58	0	1	2	11	14	29	36
	0	2	5	15	15	27	34	1	0	2	5	7	10	14	1	2	7	15	29	53	55	0	2	2	16	38	52	62	1	2	2	10	22	31	38
	0	0	0	7	17	29	36	0	0	3	7	7	10	12	0	1	7	11	25	39	51	0	1	2	17	22	35	66	1	1	3	12	14	22	39
	0	0	2	10	20	32	28	0	0	0	5	5	8	13	0	1	3	12	26	40	52	0	1	2	18	36	48	52	1	1	3	11	20	28	32
	0	0	2	14	24	36	43	0	1	0	5	18	21	23	0	1	3	11	25	39	51	0	1	2	21	25	53	61	0	1	3	13	21	37	42
	0	0	3	15	25	37	44	0	1	0	6	22	25	27	0	1	6	12	26	44	64	0	1	2	22	38	51	66	0	1	3	14	30	38	47
	0	0	2	12	10	22	29	0	0	0	6	8	11	13	0	1	6	15	29	43	55	0	1	0	17	39	50	52	0	1	0	11	23	30	32
	1	1	2	10	21	33	40	1	0	2	6	8	11	13	1	2	2	16	30	48	56	1	2	3	21	33	43	50	1	2	2	13	20	27	32
	1	1	3	5	9	21	28	1	0	1	9	16	19	21	1	3	7	15	29	43	55	1	3	5	22	26	44	53	1	3	2	13	21	31	37
	1	0	0	4	9	21	28	1	0	1	9	14	17	19	1	2	5	17	31	45	57	1	2	3	21	31	49	55	1	2	2	15	22	33	37
	1	0	2	5	9	21	28	1	0	2	9	8	11	13	1	2	2	15	29	43	55	1	2	5	16	29	53	65	1	2	2	12	18	32	39
	0	0	2	5	15	27	34	0	0	1	9	5	8	10	0	1	8	19	33	47	59	0	1	2	15	23	43	67	0	1	2	12	14	25	38
	0	0	0	5	15	27	45	0	2	2	5	5	8	24	0	0	8	22	36	52	62	0	0	8	22	36	51	61	0	0	2	13	20	29	42
	0	0	0	6	26	38	45	0	0	2	6	9	12	14	0	0	2	18	32	46	58	0	0	2	18	33	42	54	0	0	2	12	21	27	34
	0	0	1	7	35	47	54	0	0	2	8	16	19	21	0	0	2	16	30	44	56	0	0	8	16	32	41	45	0	0	3	12	24	30	33
	0	2	1	7	36	48	55	0	0	2	8	16	19	21	0	0	8	19	43	47	59	0	0	8	19	33	44	49	0	0	3	13	24	31	35
	0	0	2	7	37	49	56	0	2	1	5	16	19	22	0	0	9	17	31	45	57	0	0	8	17	54	43	61	0	0	3	11	35	31	42
	0	0	1	7	47	59	66	0	1	0	5	22	25	26	0	1	0	14	28	42	54	0	1	8	14	56	42	58	0	1	3	9	39	33	42
	0	0	2	3	33	45	52	0	1	2	3	6	9	24	0	1	3	15	53	43	65	0	1	3	14	55	41	61	0	1	3	9	30	25	42
	1	2	2	6	36	48	55	0	1	2	10	16	19	22	0	0	2	13	27	41	53	0	0	1	14	28	39	73	1	0	2	12	22	29	48
	1	1	2	10	10	22	33	0	1	2	16	6	9	21	0	0	2	13	53	41	53	0	0	2	12	32	46	72	1	0	2	14	19	27	47
	0	0	2	12	12	24	31	0	0	2	12	17	20	21	1	0	1	14	28	42	54	0	0	1	12	54	48	45	0	0	0	12	35	34	33
	0	0	1	16	26	38	23	0	0	2	6	7	10	17	1	0	1	16	30	44	56	0	0	2	13	38	51	62	0	0	0	10	22	30	39
	0	0	0	17	26	38	45	0	0	2	6	15	18	23	1	1	1	17	31	45	75	0	1	2	14	33	53	62	0	1	0	10	24	35	44
	0	0	3	8	26	38	45	0	0	2	5	15	18	22	2	1	2	18	43	46	58	0	1	6	15	32	48	75	0	1	2	10	23	33	48
	0	0	5	21	37	49	32	0	0	2	7	7	10	26	2	1	2	15	29	56	77	0	1	7	13	39	49	64	0	1	1	10	23	29	45
	0	0	5	21	37	49	56	0	0	0	6	28	31	32	0	1	1	15	29	56	55	0	1	7	12	37	54	63	0	1	1	9	32	43	48
	0	2	5	21	7	19	26	1	1	0	6	26	29	26	0	2	0	13	27	41	53	1	2	7	10	36	49	77	0	2	0	8	31	39	52
	0	0	6	16	30	42	49	1	1	0	6	8	11	32	0	1	1	11	35	57	51	1	1	7	12	35	56	54	0	1	1	9	22	33	43
	0	0	6	19	27	39	46	1	2	3	8	19	22	32	0	2	6	12	26	40	52	1	2	8	11	26	45	74	0	2	2	10	22	33	53
	0	0	5	14	26	38	45	0	0	3	4	21	24	21	0	2	6	11	33	39	51	0	2	8	16	28	43	70	0	2	2	10	24	33	46
	0	0	5	17	7	19	26	0	0	3	7	8	11	19	0		6	12	43	40	78	0		7	16	42	44		0		2	11	25	37
	0	0	5	13	23	35	42	0	0	0	3	6	9	21	0		7	11	37	39	69	1		7	17	37	49		0		0	10	22	29
	0	0	5	9	19	31	39	0	0	3	5	6	9	26	0		8	16	31	44	69	0		1	17	41	39		0		0	11	23	24
	0	0	3	8	36	48	55	0	0	2	5	6	9	13	0		5	12	36	40	68	0		4	18	36	43		0			12	21	26
			3	15	36	48	55		1	2	5	5	8	11			9	15	40	43	65			4		38	44						22	26
			5	18	28	40	47		1	2	7	8	11	12			9		53					4		49							29
			5			34	44			2	3	8	11	14			9							4
			5			46	23			2	3	8	11	15			6							4
			5							1	3	8	11	8			6							5
			5							1							5							5
			5							1							5							5
			5							1							5
										1							6
Mean	0.232143	0.5	2.92188	10.1379	22.5862	34.7667	40.2	0.232143	0.586207	1.44615	5.7377	9.29508	12.2951	16.7377	0.410714	0.730769	3.87692	14.8772	31.7069	46.5088	57.7544	0.232143	0.730769	3.34921	15.9821	34.1207	47.9123	60.6923	0.303571	0.730769	1.56364	10.7321	21.6379	29.5789	38.8077
Standard Deviation	0.466752	0.687552	2.01821	5.12458	9.6755	9.62406	10.6879	0.426021	0.72631	0.968742	2.37979	6.10558	6.10558	6.39766	0.564939	0.794969	3.00264	2.69967	6.61473	6.09192	6.39274	0.426021	0.794969	2.56627	3.35473	7.9164	5.64194	7.75239	0.536644	0.794969	1.08463	1.71083	5.39882	5.4345	5.56966
Total number of nuclei	56	56	64	58	58	60	60	56	58	65	61	61	61	61	56	52	65	57	58	57	57	56	52	63	56	58	57	52	56	52	55	56	58	57	52
SEM (Standard Error of the Mean)	0.0623723	0.091878	0.252276	0.672891	1.27046	1.24246	1.3798	0.0569294	0.0953691	0.120158	0.304701	0.78174	0.78174	0.819136	0.0754931	0.110242	0.372432	0.35758	0.868557	0.806895	0.84674	0.0569294	0.110242	0.32332	0.448295	1.03947	0.747293	1.07506	0.0717121	0.110242	0.146252	0.22862	0.7089	0.719818	0.772373

## Sheet: Apoptotic nuclei counting zfp-1
Apoptotic nuclei count (Figure 6A )
number of nuclei stained with Acridine Orange scored in each gonad
		Genotype
	n	wt	pch-2	zfp-1	pch-2; zfp-1	syp-1	pch-2; syp-1	zfp-1; syp-1	pch-2; zfp-1; syp-1
	gonad 1	0	2	1	4	9	1	0	11
	gonad 2	0	6	5	5	8	0	0	3
	gonad 3	2	4	5	5	1	0	2	12
	gonad 4	4	3	3	3	6	1	0	2
	gonad 5	1	3	6	12	4	1	0	2
	gonad 6	0	2	7	6	7	2	3	8
	gonad 7	2	2	4	6	5	4	0	0
	gonad 8	3	2	0	7	9	1	4	2
	gonad 9	1	5	5	8	8	0	5	1
	gonad 10	5	4	2	4	6	1	4	2
	gonad 11	2	6	3	5	4	4	3	3
	gonad 12	3	12	9	4	7	6	3	6
	gonad 13	2	5	3	6	11	2	6	0
	gonad 14	3	3	5	8	8	5	4	5
	gonad 15	4	9	1	5	9	1	2	5
	gonad 16	1	6	7	6	12	0	4	1
	gonad 17	3	7	7	9	8	1	5	5
	gonad 18	4	9	3	0	10	5	1	4
	gonad 19	1	6	6	4	11	0	2	3
	gonad 20	3	9	6	6	9	1	8	7
	gonad 21	2	8	11	3	6	0	3	8
	gonad 22	4	7	4	7	6	1	3	8
	gonad 23	3	5	1	5	1	0	0	5
	gonad 24	4	6	7	7	11	4	1	6
	gonad 25	2	3	10	5	8	0	0	5
	gonad 26	5	5	7	6	9	0	3	2
	gonad 27	1	1	9	6	9	1	2	3
	gonad 28	0	1	6	9	13		2	4
	gonad 29	1	1	4	5	8		4	6
	gonad 30	0	5	9	6	0		2	11
	gonad 31	1	4	3		11		6	8
	gonad 32	2	5	7		14		9	10
	gonad 33	3	3			10		8	14
	gonad 34	0						6
	gonad 35	4						9
	gonad 36	9						0
	gonad 37	1						0
	gonad 38	9						0
	gonad 39	6						5
	gonad 40	2						4
	gonad 41	5						5
	gonad 42	10						7
	gonad 43	4						0
	gonad 44	1						2
	gonad 45	5						2
	gonad 46	9						6
	gonad 47	0						0
	gonad 48	1						2
	gonad 49	6
	gonad 50	2
	gonad 51	3
	gonad 52	3
	gonad 53	2
	gonad 54	9
	gonad 55	2
	gonad 56	7
	gonad 57	4
	gonad 58	3
	gonad 59	0
	gonad 60	2
	gonad 61	0
	gonad 62	0
	gonad 63	1
	gonad 64	1
	gonad 65	0
	gonad 66	0
	gonad 67	0
	gonad 68	4
	gonad 69	1
	gonad 70	2
	gonad 71	0
	gonad 72	0
	gonad 73	0
	gonad 74	2
	gonad 57	4
	gonad 75	3
	gonad 76	0
	gonad 77	2
	gonad 78	4
	gonad 79	0
	gonad 80	5
	Mean number of Germ cell corpses	2.59259	4.81818	5.1875	5.73333	7.81818	1.55556	3.0625	5.21212
	Standard Deviation	2.43299	2.65111	2.7875	2.19613	3.29255	1.82574	2.61262	3.59477
	Total number of gonads scored	80	33	32	30	33	27	48	33
	SEM (Standard Error of the Mean)	0.272017	0.4615	0.492765	0.400957	0.57316	0.351364	0.3771	0.625769

## Sheet: pHIM-8
	pHIM-8 foci counting (Figure 6B )
	Number of nuclei scored with >1 , 1 or 0 foci of pHIM-8 in each zone is shown
			z3			z4			z5			z6			z7
		>1	1	0	>1	1	0	>1	1	0	>1	1	0	>1	1	0
wt
	gonad 1	14	0	0	0	1	10	0	0	12	0	0	10	0	0	7
	gonad 2	20	0	0	1	12	1	0	0	14	0	0	12	0	0	10
	gonad 3	14	5	0	2	12	4	0	0	12	0	0	10	0	0	8
	gonad 4	16	1	1	5	7	1	0	0	13	0	0	13	0	0	5
	gonad 5	22	0	0	6	2	0	2	0	6	0	0	7	0	0	9
pch-2	gonad 1	11	2	1	6	8	0	0	1	11	0	0	10	0	0	7
	gonad 2	11	0	1	10	5	0	0	2	10	0	1	9	0	0	10
	gonad 3	15	2	1	0	2	13	0	1	13	0	0	7	0	0	6
	gonad 4	9	7	2	4	7	8	0	0	17	0	1	16	0	0	7
	gonad 5	6	7	0	8	5	0	1	1	12	0	1	12	0	0	7
	gonad 6	15	2	1	5	11	3	0	0	10	0	0	8	0	0	3
dot-1.1; ced-3
	gonad 1	6	0	0	2	5	2	0	0	6	0	0	6	0	0	3
	gonad 2	6	7	2	3	6	2	0	1	11	0	1	10	0	0	6
	gonad 3	9	4	1	5	4	3	0	0	8	0	0	7	0	0	0
	gonad 4	8	6	0	3	1	7	0	0	10	0	0	12	0	0	7
	gonad 5	1	0	0	0	6	5	0	1	9	0	0	8	0	0	7
dot-1.1; pch-2; ced-3	gonad 1	4	11	0	2	6	5	0	0	12	0	0	9	0	0	4
	gonad 2	13	4	1	2	8	4	0	1	11	0	1	9	0	0	3
	gonad 3	8	16	0	2	10	7	0	1	11	0	0	13	0	0	4
	gonad 4	17	1	0	2	12	4	0	0	13	0	0	10	0	0	8
	gonad 5	14	1	0	8	10	0	1	5	10	0	0	10	0	0	7
syp-1	gonad 1	12	0	1	18	0	0	8	0	2	0	7	2	0	0	6
	gonad 2	23	0	0	19	0	0	12	0	0	2	5	0	0	0	0
	gonad 3	12	4	0	14	1	0	10	2	0	0	6	0	0	2	5
	gonad 4	7	6	0	8	0	2	6	3	1	2	1	4	0	0	0
pch-2; syp-1	gonad 1	14	1	1	16	0	0	15	1	0	1	7	0	0	0	7
	gonad 2	10	2	0	13	0	0	12	2	0	2	8	2	0	0	5
	gonad 3	19	0	0	18	1	0	9	4	0	0	3	3	0	0	0
	gonad 4	16	0	0	19	0	0	18	0	0	0	9	0	0	0	0
dot-1.1; ced-3; syp-1	gonad 1	11	13	6	10	3	0	7	1	0	0	2	9	0	0	5
	gonad 2	13	0	0	9	0	0	1	2	3	0	7	2	0	2	5
	gonad 3	3	4	4				3	5	2	0	7	3	0	0	6
	gonad 4	16	1	1	11	2	1	10	1	1	0	5	2	0	0	7
	gonad 5	12	0	0	4	3	1	4	5	0	0	6	1	0	0	6
dot-1.1; pch-2; ced-3; syp-1	gonad 1	12	2	0	8	4	0	4	3	0	0	5	1	0	0	4
	gonad 2	13	0	0	11	0	0	10	0	0	0	7	6	0	0	6
	gonad 3	12	0	1	7	3	0	5	2	0	0	1	8	0	0	5
	gonad 4	3	3	3	1	6	1	0	8	2	0	1	8	0	0	4
	gonad 5	9	10	0	5	5	2	2	4	4	0	1	8	0	0	0
	gonad 6	12	6	1	2	6	2	2	8	0	0	1	10	0	0	0
ced-3	gonad 1	23	0	0	1	15	1	0	0	18	0	0	16	0	0	15
	gonad 2	18	3	0	3	11	2	0	0	12	0	0	21	0	0	10
	gonad 3	22	1	1	6	6	0	0	0	21	0	0	19	0	0	10
	gonad 4	24	0	1	5	4	0	3	0	16	0	0	25	0	0	9
ced-3; syp-1	gonad 1	15	0	0	21	0	0	8	0	2	0	8	3	0	0	0
	gonad 2	19	0	0	19	0	0	14	1	0	1	6	0	0	0	0
	gonad 3	23	5	1	18	1	1	11	3	0	0	9	0	0	1	7
	gonad 4	15	5	0	14	0	2	10	2	1	2	1	2	0	0	0

## Sheet: RAD-51 zfp-1
	RAD-51 foci counting (Suppl Figure 4B)
	Number of RAD-51 foci scored per nucleus in each zone is shown
	wt							zfp-1							syp-1							zfp-1; syp-1
	Z1	Z2	Z3	Z4	Z5	Z6	Z7	Z1	Z2	Z3	Z4	Z5	Z6	Z7	Z1	Z2	Z3	Z4	Z5	Z6	Z7	Z1	Z2	Z3	Z4	Z5	Z6	Z7
	4	0	0	0	8	3	5	0	0	1	2	5	3	4	0	3	4	6	12	10	12	0	2	1	2	4	3	1
	0	0	2	0	8	2	1	0	0	1	2	5	6	2	1	0	2	5	15	6	11	0	0	2	2	4	2	1
	2	0	0	0	8	5	0	0	0	1	1	5	2	3	1	0	0	5	12	5	7	0	0	2	2	3	1	3
	0	0	1	3	7	5	0	0	0	1	1	3	4	3	0	2	6	5	8	10	6	0	0	1	3	4	4	1
	1	1	2	3	1	1	0	0	0	0	1	5	1	1	0	0	5	9	13	8	4	0	0	1	2	6	1	0
	2	0	1	5	11	2	0	0	0	0	2	3	2	2	1	0	4	12	9	7	4	0	0	0	2	7	1	0
	0	1	0	5	2	0	2	0	0	0	2	2	0	0	0	2	2	7	10	13	11	0	0	0	2	5	3	0
	0	0	0	2	8	1	2	0	0	0	3	1	2	0	0	1	2	6	11	6	6	0	0	0	1	5	0	0
	1	1	0	2	5	0	0	0	0	0	3	2	1	0	0	0	4	9	7	2	2	0	0	0	0	3	0	0
	0	1	2	4	1	0	0	0	0	0	4	2	0	0	0	0	1	9	7	5	1	0	0	0	1	5	0	0
	0	1	3	5	5	0	0	0	2	0	1	3	0	0	0	0	0	4	8	4	4	0	0	0	2	2	0	3
	0	0	0	3	5	0	0	0	2	0	2	5	1	0	0	0	3	5	7	0	1	0	0	0	0	5	0	4
	0	0	0	5	3	5	0	0	1	0	2	6	2	0	0	2	0	4	5	0	5	0	0	0	0	4	0	1
	0	0	0	0	6	1	0	0	0	0	0	3	1	0	0	2	0	3	4	0	7	0	0	0	0	4	0	2
	0	0	2	0	4	4	0	0	0	0	1	3	0	0	0	0	3	1	6	0	4	0	0	0	0	6	0	1
	0	3	1	1	0	1	3	0	0	0	3	4	0	1	1	4	3	5	6	3	4	0	0	0	0	5	0	2
	0	0	0	1	4	2	0	0	0	0	3	2	2	0	2	0	2	4	10	4	0	0	0	0	0	2	7	1
	0	0	0	3	4	2	0	0	0	0	1	1	1	1	0	0	0	3	12	4	0	0	0	1	0	6	6	1
	1	0	0	4	2	2	0	0	0	0	0	6	0	3	1	0	0	6	7	8	10	0	0	1	0	4	4	3
	0	0	0	0	7	0	0	0	0	0	0	3	3	3	0	0	0	3	4	6	0	0	0	1	0	4	4	0
	0	0	2	2	3	0	0	0	0	1	2	1	3	4	0	1	2	3	8	6	11	0	1	0	0	3	5	0
	0	0	2	4	3	0	0	0	0	2	3	2	1	0	0	2	1	1	9	11	9	0	1	0	0	2	2	0
	0	1	3	4	2	0	0	0	0	1	2	2	1	0	0	1	5	5	4	14	10	0	1	0	2	1	3	0
	0	0	0	4	6	0	0	0	0	2	3	8	2	0	0	0	0	1	5	8	7	0	0	0	1	1	5	3
	1	0	2	2	6	1	0	0	0	0	3	1	0	0	1	0	0	2	15	4	11	0	0	0	1	4	5	3
	1	0	2	2	7	1	0	0	0	0	2	4	0	0	1	0	0	1	9	10	8	0	0	0	1	2	2	4
	0	0	0	3	5	0	0	0	0	0	5	2	1	0	0	0	0	2	3	15	8	0	0	0	2	3	2	2
	0	2	0	4	6	0	0	0	0	0	3	3	0	2	0	0	0	1	8	10	7	0	0	0	1	3	2	1
	0	1	1	5	4	0	0	0	0	0	1	2	0	2	0	0	3	6	5	13	8	0	0	0	1	3	4	8
	0	0	1	2	6	0	0	0	0	0	3	2	0	1	0	0	2	2	8	8	6	0	0	0	1	2	5	3
	0	0	2	6	9	0	0	0	0	0	0	2	1	3	0	0	0	6	4	8	8	0	0	0	1	4	4	2
	0	0	1	4	6	0	0	0	0	0	0	5	0	0	0	0	1	4	5	10	8	0	0	0	1	4	5	1
	1	0	2	5	6	0	0	0	2	0	1	7	3	0	1	1	2	4	11	8	13	0	0	0	0	3	2	2
	0	0	2	4	4	0	0	0	2	0	1	6	0	0	0	1	1	1	5	6	4	0	0	0	0	1	0	2
	0	0	2	4	4	0	1	0	0	0	2	5	0	0	0	2	0	0	5	5	3	0	0	0	0	2	4	1
	0	0	2	2	3	0	0	0	0	0	2	5	0	0	2	1	1	2	7	8	4	0	0	0	0	2	2	4
	0	0	1	4	5	0	0	0	0	0	0	10	2	0	1	1	1	0	10	9	5	0	0	0	0	3	5	3
	0	0	0	2	4	0	0	1	0	1	2	1	2	0	0	2	3	1	4	10	6	0	0	0	0	3	3	5
	0	1	2	3	4	0	2	0	0	1	1	2	3	0	0	1	0	3	8	11	7	0	0	0	0	4	4	0
	0	0	2	2	5	0	2	0	0	0	1	2	3	0	0	0	0	5	7	11	7	0	0	0	0	3	5	0
	0	0	3	3	8	4	0	1	1	0	1	2	1	0	0	1	3	1	13	11	11	0	0	0	0	4	2	0
	0	0	2	3	7	9	0	1	0	0	1	2	1	0	0	1	3	5	8	9	7	0	0	0	0	2	5	0
	0	0	2	2	1	2	0	0	0	0	0	1	2	0	0	0	3	4	8	10	6	0	0	0	0	5	3	0
	0	2	3	4	11	3	0	0	0	0	0	3	1	0	0	2	3	3	10	9	4	0	0	3	3	4	3	0
	0	1	0	3	2	2	0	0	0	0	0	2	1	0	0	1	4	6	8	10	4	1	0	1	3	4	4	3
	1	0	2	2	4	5	1	0	0	0	0	3	2	0	0	1	2	3	6	6	11	2	2	3	4	4	5	3
	1	0	2	2	3	5	0	0	0	0	0	2	3	0	0	1	0	3	5	5	6	0	1	3	3	2	2	1
	0	0	0	4	5	1	1	0	0	0	0	2	2	0	0	1	6	1	8	10	2	0	1	4	2	5	2	4
	0	0	0	4	4	2	0	0	0	0	0	4	1	0	0	0	5	5	9	8	1	0	1	2	1	2	1	2
	0	0	1	4	4	3	0	0	0	0	0	2	1	3	0	0	4	1	10	7	4	0	2	3	3	5	7	1
	0	0	1	4	5	2	0	0	0	0	0	3	2	1	0	0	2	2	10	13	1	0	1	3	1	2	3	1
	0	0	2	4	8	5	1	0	0	0	0	1	1	2	0	2	2	1	9	6	5	0	1	3	3	4	2	0
	0	3	1	3	7	5	0	0	0	0	0	2	1	0	0	0	4	2	11	2	7	0	1	0	2	2	2	0
	1	0	2	2	4	1	0	0	0	0	0	2	1	0	0	3	1	1	13	5	4	0	3	0	4	4	5	0
	0	0	2	3	4	2	0	0	0	0	0	2	2	0	0	2	0	6	7	4	4	0	1	0	1	2	3	0
	0	0	2	2	5	0	0	0	0	0	0	4	1	0	0	2	3	2	9	0	5	0	2	0	3	0	0	0
	0	1	2	1	8	1	0	0	0	0	0	1	1	0	0	2	0	5	10	4	9	0	0	0	1	1	0
	0	0	1	3	7	0	0	0	0	0	0	4	0	0	0	2	0	5	11	6	9	0	1	2	2	2	2
	0	0	0	3	1	0	0	0	0	0	0	2	0	0	0	3	3	6	12	6	12	0	0	1	1	0	7
	0	0	2	3	11	0	0	0	0	2	2	3	1	0	1	0	3	5	15	8	11	0	0	3	2	4	5
	0	0	2	3	2	0	0	0	0	1	1	2	1	0	1	0	2	7	12	5	7	0	0	0	4	2	3
	0	0	3	3	6	5	0	0	0	1	1	2	1	0	0	2	0	5	8	12	6	0	0	0	2	0	1
	0	0	3	1	6	1	0	1	1	1	3	5	1	0	0	0	0	9	13	14	4	0	0	0	0	0	2
	0	1	3	1	7	4	1	0	0	1	1	1	1	0	1	0	0	12	9	7	4	0	0	0	0	0	1
	0	2	0	3	5	1	1	0	0	0	2	2	1	0	0	2	2	8	10	5	11	0	1	0	0	3	3
	0	0	0	4	6	2	0	0	0	0	1	4	1	0	0	1	2	6	11	5	6	0	0	2	2	4	4
	1	0	0	0	4	4	0	0	0	0	1	5	2	0	0	0	2	9	7	3	2	0	0	1	1	6	2
	0	0	0	2	6	9	0	0	0	0	1	2	0	0	0	0	3	7	7	5	1	1	0	1	2	6	3
	0	0	0	4	3	2	0	0	0	0	1	1	0	0	0	0	3	4	8	5	4	1	0	1	1	1	2
	0	0	0	4	6	3	0	0	0	0	1	2	0	0	0	0	3	5	7	0	1	0	0	1	1	5	2
	0	0	0	4	4	0	0	0	0	0	2	4	0	0	0	2	2	3	5	6	5	0	0	1	1	6	1
	1	0	0	2	0	0	0	0	0	0	1	1	0	2	0	2	2	3	4	0	7	0	0	1	1	1	2
	0	0	0	2	4	0	1	0	0	0	0	1	0	2	0	0	2	4	6	0	4	0	0	3	1	3	3
	0	1	0	3	4	1	0	0	0	0	0	3	0	1	1	4	3	6	6	3	4	0	0	0	0	5	1
	0	1	1	4	2	0	0	0	0	0	0	3	0	1	2	0	3	7	10	4	0	0	0	0	0	2	1
	0	1	0	3	3	1	0	0	0	0	0	2	0	2	0	0	3	8	12	4	0	0	0	0	0	2	3
	1	0	0	2	3	0	0	0	0	0	0	2	0	1	1	0	2	5	7	8	10	0	0	0	0	2	3
	0	0	0	3	4	0	0	0	0	0	0	2	0	0	0	0	1	5	4	6	0	0	0	0	0	4	0
	0	0	0	2	5	0	0	0	0	0	0	1	0	0	0	1	2	3	8	6	11	0	0	0	0	5	0
	0	0	2	1	5	0	0	0	0	0	0	3	0	0	0	2	1	4	9	11	9	0	0	0	0	1
	0	0	0	3	6	2	0	0	0	0	0	3	0	0	0	1	5	10	4	14	10	0	0	0	0	3
	0	0	0	0	5	2	0	0	0	1	1	4	1	0	0	0	0	6	5	8	7	0	0	0	0	4
	0	0	2	0	6	1	0	0	0	1	3	3	2	0	1	0	0	6	15	4	11	0	0	0	0	1
	1	0	1	0	6	2	0	0	0	1	2	6	2	0	1	0	0	6	9	10	8	0	0	0	0	3
	1	0	0	5	4	2	0	1	1	1	1	6	1	0	0	0	0	6	3	15	8	0	0	0	0	2
	0	0	0	5	5	2	0	2	1	1	2	2	2	0	0	0	0	6	8	10	7	0	0	0	0	3
	0	0	0	5	4	1	0	1	1	1	2	4	1	0	0	0	3	5	5	13	8	0	0	0	0
	0	0	0	5	3	3	1	1	1	1	1	4	1	0	0	0	2	4	8	8	6	0	0
	0	0	0	5	2	2	0	0	0	0	1	4	2	0	0	0	0	6	4	8	8	0	0
	0	0	0	5	6	2	0	0	0	0	2	1	1	0	0	0	1	4	5	10	8	0	0
	0	0	2	4	6	1	0	0	0	0	2	4	2	0	1	1	2	4	11	8	13	0	0
	0	0	0	4	4	2	2	0	0	0	0	2	1	0	0	1	1	1	5	6	4		0
	0	0	0	5	0	2	2	0	0	0	0	5	1	0	0	2	0	0	5	5	3		0
	0	0	0	5	4	4	0	0	0	0	0	7	2		2	1	1	2	7	8	4		0
	0	0	0	5	5	2	0	0	0	0	0	3	1		1	1	1	0	10	9	5
	0	0	0	5	8	2	0	0	0	0	0	2	2		0	2	3	1	4	10	6
	0	0	0	5	2	2	0	0	0	0	0	2	2		0	1	0	3	8	11	7
	0		0					0	0	0	0	3	0		0	0	0	5	7	11	7
	0		0					0	0	0	0	1	0
	0		0					0	0	0	0	4	0
	0		0					0	0	0	0	3	0
	0							0	0	0	0	3	0
	0							0	0	0	0	0	0
								0	0
								0	0
								0	0
Mean	0.213592	0.268041	0.910891	2.98969	4.81443	1.61856	0.298969	0.0849057	0.141509	0.242718	1.04854	3.02913	1.06796	0.537634	0.265306	0.806122	1.7449	4.31633	8.07143	7.16327	6.10204	0.0549451	0.244681	0.597701	0.988506	3.17442	2.59494	1.48214
Standard Deviation	0.571384	0.621079	1.04018	1.55788	2.29733	1.89541	0.779489	0.312225	0.445906	0.4944	1.14085	1.7459	1.08702	1.03797	0.528585	1.00163	1.59452	2.61478	2.96804	3.70203	3.34753	0.273359	0.580807	1.0282	1.13603	1.63917	1.88461	1.66232
Total number of nuclei	103	97	101	97	97	97	97	106	106	103	103	103	103	93	98	98	98	98	98	98	98	91	94	87	87	86	79	56
SEM (Standard Error of the Mean)	0.0563002	0.063061	0.103502	0.158178	0.233258	0.192449	0.0791451	0.0303259	0.0433102	0.0487147	0.112411	0.172029	0.107107	0.107632	0.0533952	0.10118	0.161071	0.264132	0.299818	0.373962	0.338152	0.0286558	0.0599057	0.110235	0.121795	0.176756	0.212036	0.222137
