# Supplementary material for: DOT-1.1-dependent H3K79 methylation promotes normal meiotic progression and meiotic checkpoint function in C. elegans
Source: PLoS Genet. 2020 Oct 26;16(10):e1009171. doi: 10.1371/journal.pgen.1009171 (PMC7644094; doi:10.1371/journal.pgen.1009171)
Supplement: S2 Table — P-values for comparisons among all genotypes used in this study using the two-tailed Mann-Whitney test, 95% C.I. P-values for RAD-51 foci counts in wild-type and rad-54 backgrounds, and germ cell apoptosis. (XLSX) [file pgen.1009171.s006.xlsx]

## Sheet: RAD-51
Statistics Fig 4B		two-tailed Mann-Whitney test, C.I. 95%
Zone 3
	wt	dot-1.1; ced-3	ced-3	syp-1	dot-1.1; ced-3; syp-1	ced-3; syp-1	pch-2; syp-1	dot-1.1; pch-2; ced-3; syp-1				*	P<0.007
wt		*	0.6768	**	0.6432	0.088	***	0.4478				**	P<0.001
dot-1.1; ced-3	*		*	***	*	**	0.0227	0.0295				***	P<0.0001
ced-3	0.6768	*		***	0.9934	0.0539	***	0.6023
syp-1	**	***	***		***	0.0598	***	***
dot-1.1; ced-3; syp-1	0.6432	*	0.9934	***		0.0553	***	0.5137
ced-3; syp-1	0.088	**	0.0539	0.0598	0.0553		***	0.0575				Bonferroni correction was applied before calculation of significance
pch-2; syp-1	***	0.0227	***	***	***	***		***
dot-1.1; pch-2; ced-3; syp-1	0.4478	0.0295	0.6023	***	0.5137	0.0575	***
Zone 4
	wt	dot-1.1; ced-3	ced-3	syp-1	dot-1.1; ced-3; syp-1	ced-3; syp-1	pch-2; syp-1	dot-1.1; pch-2; ced-3; syp-1
wt		***	0.9513	**	***	**	***	0.236
dot-1.1; ced-3	***		***	***	0.3009	***	0.0761	**
ced-3	0.9513	***		**	***	*	***	0.1387
syp-1	**	***	**		***	0.9774	***	***
dot-1.1; ced-3; syp-1	***	0.3009	***	***		***	*	**
ced-3; syp-1	**	***	*	0.9774	***		***	**
pch-2; syp-1	***	0.0761	***	***	*	***		***
dot-1.1; pch-2; ced-3; syp-1	0.236	**	0.1387	***	**	**	***
Zone 5
	wt	dot-1.1; ced-3	ced-3	syp-1	dot-1.1; ced-3; syp-1	ced-3; syp-1	pch-2; syp-1	dot-1.1; pch-2; ced-3; syp-1
wt		***	0.5284	***	***	***	**	*
dot-1.1; ced-3	***		***	***	0.0339	***	0.085	*
ced-3	0.5284	***		***	***	***	**	**
syp-1	***	***	***		***	0.6401	***	***
dot-1.1; ced-3; syp-1	***	0.0339	***	***		***	0.7793	0.1592
ced-3; syp-1	***	***	***	0.6401	***		***	***
pch-2; syp-1	**	0.085	**	***	0.7793	***		0.3807
dot-1.1; pch-2; ced-3; syp-1	*	*	**	***	0.1592	***	0.3807
Zone 6
	wt	dot-1.1; ced-3	ced-3	syp-1	dot-1.1; ced-3; syp-1	ced-3; syp-1	pch-2; syp-1	dot-1.1; pch-2; ced-3; syp-1
wt		0.0379	0.6012	***	***	***	***	***
dot-1.1; ced-3	0.0379		0.0139	***	***	***	***	***
ced-3	0.6012	0.0139		***	***	***	***	***
syp-1	***	***	***		***	0.7778	***	***
dot-1.1; ced-3; syp-1	***	***	***	***		***	0.0663	0.497
ced-3; syp-1	***	***	***	0.7778	***		***	***
pch-2; syp-1	***	***	***	***	0.0663	***		*
dot-1.1; pch-2; ced-3; syp-1	***	***	***	***	0.497	***	*
Zone 7
	wt	dot-1.1; ced-3	ced-3	syp-1	dot-1.1; ced-3; syp-1	ced-3; syp-1	pch-2; syp-1	dot-1.1; pch-2; ced-3; syp-1
wt		0.2353	0.9156	***	***	***	***	***
dot-1.1; ced-3	0.2353		0.2597	***	***	***	***	***
ced-3	0.9156	0.2597		***	***	***	***	***
syp-1	***	***	***		***	0.3263	***	***
dot-1.1; ced-3; syp-1	***	***	***	***		***	0.925	***
ced-3; syp-1	***	***	***	0.3263	***		***	***
pch-2; syp-1	***	***	***	***	0.925	***		*
dot-1.1; pch-2; ced-3; syp-1	***	***	***	***	***	***	*

## Sheet: RAD-51(rad-54)
Statistics Fig 4D		two-tailed Mann-Whitney test, C.I. 95%
Zone 3
	rad-54	dot-1.1; rad-54; ced-3	rad-54; syp-1	rad-54; ced-3; syp-1	dot-1.1; rad-54; ced-3; syp-1			*	P<0.0125
rad-54		***	0.0782	0.5733	**			**	P<0.0025
dot-1.1; rad-54; ced-3	***		***	***	0.4596			***	P<0.00025
rad-54; syp-1	0.0782	***		0.4705	**
rad-54; ced-3; syp-1	0.5733	***	0.4705		***			Bonferroni correction was applied before calculation of significance
dot-1.1; rad-54; ced-3; syp-1	**	0.4596	**	***
Zone 4
	rad-54	dot-1.1; rad-54; ced-3	rad-54; syp-1	rad-54; ced-3; syp-1	dot-1.1; rad-54; ced-3; syp-1
rad-54		***	***	***	0.1388
dot-1.1; rad-54; ced-3	***		***	***	***
rad-54; syp-1	***	***		0.0861	***
rad-54; ced-3; syp-1	***	***	0.0861		***
dot-1.1; rad-54; ced-3; syp-1	0.1388	***	***	***
Zone 5
	rad-54	dot-1.1; rad-54; ced-3	rad-54; syp-1	rad-54; ced-3; syp-1	dot-1.1; rad-54; ced-3; syp-1
rad-54		***	***	***	0.6886
dot-1.1; rad-54; ced-3	***		***	***	***
rad-54; syp-1	***	***		0.0267	***
rad-54; ced-3; syp-1	***	***	0.0267		***
dot-1.1; rad-54; ced-3; syp-1	0.6886	***	***	***
Zone 6
	rad-54	dot-1.1; rad-54; ced-3	rad-54; syp-1	rad-54; ced-3; syp-1	dot-1.1; rad-54; ced-3; syp-1
rad-54		***	***	***	*
dot-1.1; rad-54; ced-3	***		***	***	***
rad-54; syp-1	***	***		0.1531	***
rad-54; ced-3; syp-1	***	***	0.1531		***
dot-1.1; rad-54; ced-3; syp-1	*	***	***	***
Zone 7
	rad-54	dot-1.1; rad-54; ced-3	rad-54; syp-1	rad-54; ced-3; syp-1	dot-1.1; rad-54; ced-3; syp-1
rad-54		***	***	***	0.5557
dot-1.1; rad-54; ced-3	***		***	***	***
rad-54; syp-1	***	***		0.0146	***
rad-54; ced-3; syp-1	***	***	0.0146		***
dot-1.1; rad-54; ced-3; syp-1	0.5557	***	***	***

## Sheet: Apoptosis zfp-1
Statistics Fig 6A			two-tailed Mann-Whitney test, C.I. 95%
										*	P<0.007
										**	P<0.001
	wt	syp-1	pch-2	zfp-1	pch-2; syp-1	zfp-1; syp-1	zfp-1; pch-2	zfp-1; pch-2; syp-1		***	P<0.0001
wt		***	***	***	0.0374	0.3134	***	***
syp-1	***		***	**	***	***	**	*
pch-2	***	***		0.4882	***	*	0.0864	0.8853		Bonferroni correction was applied before calculation of significance
zfp-1	***	**	0.4882		***	**	0.4516	0.7458
pch-2; syp-1	0.0374	***	***	***		0.0149	***	***
zfp-1; syp-1	0.3134	***	*	**	0.0149		***	*
zfp-1; pch-2	***	**	0.0864	0.4516	***	***		0.2226
zfp-1; pch-2; syp-1	***	*	0.8853	0.7458	***	*	0.2226

## Sheet: RAD-51 zfp1
Statistics Suppl Fig 4B		two-tailed Mann-Whitney test, C.I. 95%
Zone 3
	wt	zfp-1	syp-1	zfp-1; syp-1							**	P<0.003
wt		***	***	0.0206							***	P<0.0003
zfp-1	***		***	0.0359
syp-1	***	***		***
zfp-1; syp-1	0.0206	0.0359	***
											Bonferroni correction was applied before calculation of significance
Zone 4
	wt	zfp-1	syp-1	zfp-1; syp-1
wt		***	**	***
zfp-1	***		***	0.6734
syp-1	**	***		***
zfp-1; syp-1	***	0.6734	***
Zone 5
	wt	zfp-1	syp-1	zfp-1; syp-1
wt		***	***	***
zfp-1	***		***	0.2454
syp-1	***	***		***
zfp-1; syp-1	***	0.2454	***
Zone 6
	wt	zfp-1	syp-1	zfp-1; syp-1
wt		0.1468	***	**
zfp-1	0.1468		***	***
syp-1	***	***		***
zfp-1; syp-1	**	***	***
Zone 7
	wt	zfp-1	syp-1	zfp-1; syp-1
wt		0.1178	***	***
zfp-1	0.1178		***	***
syp-1	***	***		***
zfp-1; syp-1	***	***	***
